# Supplementary material for: An ancient cis‐element targeted by Ralstonia solanacearum TALE‐like effectors facilitates the development of a promoter trap that could confer broad‐spectrum wilt resistance
Source: Plant Biotechnol J. 2023 Oct 23;22(3):602–16. doi: 10.1111/pbi.14208 (PMC10893940; doi:10.1111/pbi.14208)
Supplement: Supplementary file 1 — Table S1 List of primers used in this study. [file PBI-22-602-s004.xlsx]

## Sheet: RipTAL 2023
Name	Sequence (5' - 3')	Description
qSlADC1 F	TAGCGAAAGTGGCAGAGCAA	qPCR for SlADC1 in tomato
qSlADC1 R	AGGTATCGTACTCTCCGCGA	qPCR for SlADC1 in tomato
qSlADC2 F	TTGGTCGCAAGAAAGCTCCT	qPCR for SlADC2 in tomato
qSlADC2 R	TGGCCAGAATGCTTTGTCCT	qPCR for SlADC2 in tomato
qTIP41 F	GCTTAGGGTTGATGGAGTGC	qPCR in tomato (Reference gene)
qTIP41 R	CTCTCCAGCAGCTTTCACG	qPCR in tomato (Reference gene)
qNbADC1 F	GGTAGTGGTGATGGTGGGAA	qPCR for NbADC1 in N. benthamiana
qNbADC1 R	CCGGAGAACATCAGCACAA	qPCR for NbADC1 in N. benthamiana
qNbADC2.1 F	CGATTATTCCAATTCACCGC	qPCR for NbADC2.1 in N. benthamiana
qNbADC2.1 R	CAAACAGGTTGTGGAGTCCG	qPCR for NbADC2.1 in N. benthamiana
qNbADC2.2 F	CCAATTGTTCCAATACACCGT	qPCR for NbADC2.2 in N. benthamiana
qNbADC2.2 R	CAAACAAGTTGTGGAGTCCT	qPCR for NbADC2.2 in N. benthamiana
qNbPP2A F	GCATATCATTCCTCAGGTCTTGG	qPCR in N. benthamiana (Reference gene)
qNbPP2A R	GGTGCAAGCAATGAAATCGC	qPCR in N. benthamiana (Reference gene)
Brg11-EBE F	5'PHO-GGGGCAATCACAACTTCAAGTTATCATC	Integration of the Brg11-EBE from SlADC1/2 into Bs3 promoter
Brg11-EBE R	GGCTACCCCCTCATAAAATTGGTCAG	Integration of the Brg11-EBE from SlADC1/2 into Bs3 promoter
EBE CaADC1 F	5'PHO-GAGGCAATCACAACTTCAAGTTATCATC	Integration of the Brg11-EBE from pepper ADC1 into Bs3 promoter
EBE CaADC1 R	GGCTACCTCCTCATAAAATTGGTCAG	Integration of the Brg11-EBE from pepper ADC1 into Bs3 promoter
EBE AtADC2 F	GAGGGGGTAGCCGAGGCAATCACAACTTCAAG	Ingegration of the candidate EBE from AtADC2 into Bs3 promoter
EBE MtADC1 F	GGGGGGGTAGCCGGGGCAATCACAA	Ingegration of the candidate EBE from MtADC1 into Bs3 promoter
EBE GmADC1 F	GAGGGGGAAGCCGGGGCAATCACAACTTC	Ingegration of the candidate EBE from GmADC1 into Bs3 promoter
EBE R	5'PHO-ATAAAATTGGTCAGGCAAACGTGTTCATTG	Integration of the candidate EBE into Bs3 promoter, shared reverse primer
SlADC1p 350 F	TTTGGTCTCTCACCTTTCTTCTTCTCCGGTGAACTATTCCG	Clone of SlADC1p 350 bp
SlADC1p 350 R	AAAGGTCTCACCTTCTCGTAAAATCTTCACAAAAAAAAAAGAATC	Clone of SlADC1p 350 bp
SlADC2p 350 F	TTTGGTCTCTCACCATTAATATCTGTATGGTGTTCTTCTT	Clone of SlADC2p 350 bp
SlADC2p 350 F	AAAGGTCTCACCTTCTCTTCCCCGATCTGTTTTGATTTGTTAAG	Clone of SlADC2p 350 bp
ΔSlADC1p 350 F	GTGGGGCTCTGGCCTCGGCGGGTT	Mutagenesis of the Brg11-EBE in SlADC1 promoter
ΔSlADC2p 350 F	AGGGGGCCTCGGCCTCGGCGGGTT	Mutagenesis of the Brg11-EBE in SlADC2 promoter
ΔSlADC1/2p 350 R	5'PHO-CCCCTCAAAAGAAGCAAAAAAA	Mutagenesis of the Brg11-EBE in SlADC1/2 promoter, shared reverse P
SlADC1 N R1	CGGAAGAATTAACGGTGAAATAC	5'RACE PCR on SlADC1 in tomato
SlADC1 N R2	CCAATGGGTGGTAAGAGGGA	5'RACE PCR on SlADC1 in tomato
SlADC2 N R1	CCAAGTCCACCCAAATTTTTC	5'RACE PCR on SlADC2 in tomato
SlADC2 N R2	CCCGGTACAAATCAGATGACA	5'RACE PCR on SlADC2 in tomato
NbADC1 N R1	GACTCCAACCGATTTTTCAGAATATC	5'RACE PCR on NbADC1 in N. benthamiana
NbADC1 N R2	TAGAATAAAGAGCGGATGAGTGCG	5'RACE PCR on NbADC1 in N. benthamiana
NbADC2.1 N R1	ACAATATCTTCTACCACGAACCTGT	5'RACE PCR on NbADC2.1 in N. benthamiana
NbADC2.1 N R2	CCGTACAAAGAAGAGGACAAATCC	5'RACE PCR on NbADC2.1 in N. benthamiana
NbADC2.2 N R1	CTGATTGCATTTCACGGGATAAACAC	5'RACE PCR on NbADC2.2 in N. benthamiana
NbADC2.2 N R2	CCCGTACAAAGCAGATGATAAATCC	5'RACE PCR on NbADC2.2 in N. benthamiana
Brg11 F	AGGTCTCACACCATGAGAATAGGCAAATCAAGCGGTTGG	Clone of full-length Brg11 and its derivate
Brg11 R	TCAGGTCTCTCCTTCGTTTCCAATATTTGCAGAAGCCAGTC	Clone of full-length Brg11 and its derivate
RipTAL I-8 F	AAGGTCTCATGCGATGAGAATAGGCAAATCAAGCGG	Clone of full-length RipTAL I-8
RipTAL I-8 R	AAGGTCTCACCTTCGTTTCCAATATTTGCAGAAGCC	Clone of full-length RipTAL I-8
RipTAL III-1 F	GGTCTCGTGCGATGAGAATAGGCAAATCAAGCGG	Clone of full-length RipTAL III-1
RipTAL III-1 R	GGTCTCGCCTTTGCATCCAATATTTGCAGGAGCC	Clone of full-length RipTAL III-1
RipTAL IV-1 F	GGTCTCGTGCGATGAGAGTAGGCAAAGCACG	Clone of full-length RipTAL IV-1
RipTAL IV-1 R	GGTCTCGCCTTCAGGTCCAGTAGCTGCAGGAG	Clone of full-length RipTAL IV-1
III-1 HindIII mut F	CGCCGGAAACTTACGGGAG	Mutagenesis of RipTAL III-1 to remove internal HindIII site
III-1 HindIII mut R	5'PHO-CAGTCGATAAAGGGCTTGGATG	Mutagenesis of RipTAL III-1 to remove internal HindIII site
IV-1 HindIII mut F	CCGCAAACTTAAGCAGGAGAGC	Mutagenesis of RipTAL IV-1 to remove internal HindIII site
IV-1 HindIII mut R	5'PHO-ATCTGCTCACGGGAATAGCCG	Mutagenesis of RipTAL IV-1 to remove internal HindIII site
AvrBs3 T3S Signal F	GGTCTCGCACCAATTCATGGATCCCATTCGTTCGC	Cloning of AvrBs3 type-III-secretion signal
TTSS BamHI remove F	GGTCTCGCACCAATTCATGGAcCCCATTCGTTCGC	Cloning of AvrBs3 type-III-secretion signal without internal BamHI site
AvrBs3 T3S Signal R	GGTCTCGCGCAACCTGCGCGGCCGGCGA	Cloning of AvrBs3 type-III-secretion signal, shared reverse primer
pENTR + 3'-BamHI mut F	GCCGACCCAGCTTTCTTGTACAAA	Mutagenesis of pENTR to introduce BamHI site for cloning
pENTR + 3'-BamHI mut R	5'PHO-GCGGATCCGCCAAGCTTTATGTGATTCCGGC	Mutagenesis of pENTR to introduce BamHI site for cloning
AvrBs3 435 R	GGAGGGTTGCGCAGCACGTC	Colony PCR of pDSK602 clones
M13 R	GGAAACAGCTATGACCATG	Colony PCR of pDSK602 clones
pCHF3 F	GCGGATAACAATTTCACACA	Colony PCR of pCHF3 clones
pCHF3 R	CGTTGTCGAAACCGATGATA	Colony PCR of pCHF3 clones
pCHF3 Bs4C F	ATGACCATGATTACGAATTCGTGATTATCTTTTGATTAAG	Cloning of synthesized Bs4C into pCHF3 T-DNA vector
pCHF3 Bs4C R	GATCCCCGGGTACCGAGCTCAGTGACTCCGTCTCTTCA	Cloning of synthesized Bs4C into pCHF3 T-DNA vector
qBs4C F	TGGATTGGCAATACATGGGC	qPCR of Bs4C in transgenic tobacco
qBs4C R	CGAGCAGGCGATTTGTTTGA	qPCR of Bs4C in transgenic tobacco
qNtEF1a F	TGAGATGCACCACGAAGCTC	Reference gene for qPCR in tobacco
qNtEF1a R	CCAACATTGTCACCAGGAAGTG	Reference gene for qPCR in tobacco
