# Supplementary material for: An ancient cis‐element targeted by Ralstonia solanacearum TALE‐like effectors facilitates the development of a promoter trap that could confer broad‐spectrum wilt resistance
Source: Plant Biotechnol J. 2023 Oct 23;22(3):602–16. doi: 10.1111/pbi.14208 (PMC10893940; doi:10.1111/pbi.14208)
Supplement: Supplementary file 2 — Table S2 List of R. solanacearum strains used in this study. [file PBI-22-602-s005.xlsx]

## Sheet: Table S1
Strain	RipTAL designation	phylotype	Source
GMI1000	Brg11	I	Stephane Genin; Nemo Peeters (LIPM; INRAE, Toulouse, France)
Δbrg11 / phylotype I	no functional RipTAL	I	Stephane Genin; Nemo Peeters (LIPM; INRAE, Toulouse, France)
RUN2146 / phylotype I	RipTAL I-8	I	Philippe Prior (INRAE, Paris, France)
RUN369 / phylotype III	RipTAL III-1	III	Philippe Prior (INRAE, Paris, France)
Psi07 / phylotpep IV	RipTAL IV-1	IV	Caitilyn Allen (UWM, Wisconsin-Madison, USA)
CQPS-1 / phylotype I	RipTAL I-8C	I	Wei Ding; Ying Liu (Southwest University, Chongqing, China)
CQPS-1ΔripTAL I-8C / phylotype I	no functional RipTAL	I	this study
